# Supplementary material for: Feeding behavior and trophic interaction of three shark species in the Galapagos Marine Reserve
Source: PeerJ. 2018 May 25;6:e4818. doi: 10.7717/peerj.4818 (PMC5971838; doi:10.7717/peerj.4818)
Supplement: Supplemental Information 1 [file peerj-06-4818-s001.xlsx]

## Sheet: MUSCULO
Number	Species	Sex	C13	N15		Number	Species	Sex	C13	N15		Number	Species	Sex	C13	N15
4	thresher	F	-17.2356	11.5506		23	silky	M	-17.3808	11.2569		2	Blue	M	-16.6841	12.5845
5	thresher	F	-16.6252	12.9755		41	silky	M	-17.3577	14.8544		9	Blue	M	-16.8317	13.4831
13	Thresher	M	-16.5831	13.2903		49	silky	M	-16.8055	15.1941		10	Blue	M	-16.2243	13.4404
16	Thresher	M	-16.5853	13.423		64	silky	F	-16.758	16.4879		36	Blue	F	-16.6733	14.2561
17	Thresher	F	-17.0491	10.9412		74	silky	M	-16.8513	15.174		38	Blue	F	-16.7371	12.6692
20	Thresher	F	-17.1626	12.213		83	silky	F	-16.8984	13.901		43	Blue	M	-16.4864	13.7631
21	Thresher	F	-15.9525	13.4125		102	silky	M	-16.7103	13.8537		70	Blue	F	-16.6071	13.4372
30	Thresher	F	-16.2657	14.295		111	silky	M	-16.4615	15.1922		75	Blue	M	-16.283	11.8726
31	Thresher	F	-16.595	12.6138		116	silky	M	-16.8267	15.617		89	Blue	M	-16.7364	12.2417
32	Thresher	F	-16.6994	13.1836		126	silky	M	-16.9592	16.2177		120	Blue	F	-16.6617	14.9884
33	Thresher	M	-16.0809	14.7999		128	silky	F	-16.7614	15.5726		131	Blue	F	-16.8832	13.1168
34	Thresher	F	-16.7582	11.4145		129	silky	M	-16.6685	15.2875		148	Blue	M	-16.5319	13.8671
35	Thresher	F	-17.258	11.4961		130	silky	M	-16.8206	15.2838		167	Blue	F	-16.2232	13.773
37	Thresher	M	-16.3729	15.038		142	silky	F	-16.9536	16.5888		172	Blue	F	-16.4234	13.2686
42	Thresher	M	-16.3817	11.5014		149	silky	F	-16.5818	13.2091		202	Blue	M	-16.6088	13.5962
44	Thresher	M	-17.2051	12.1686		152	silky	M	-16.0867	15.6943		209	Blue	M	-17.2126	13.3285
46	Thresher	F	-16.5372	11.2974		153	silky	M	-16.8452	14.0919		220	Blue	F	-16.8035	14.4478
48	Thresher	F	-16.2332	11.8985		155	silky	M	-16.525	12.8326		251	Blue	F	-16.5366	15.5696
53	Thresher	F	-16.1656	12.7076		156	silky	M	-16.8999	13.4755		229	Blue	F	-16.8606	12.1402
56	Thresher	F	-16.0991	14.5435		160	silky	F	-16.9217	12.9402		276	Blue	F	-16.7243	13.6398
58	Thresher	M	-15.8386	12.9708		185	silky	F	-16.7362	14.2905
59	Thresher	F	-17.5014	10.4066		210	silky	F	-16.7144	12.5801
61	Thresher	F	-16.3443	11.7189		217	silky	M	-16.8708	13.6523
62	Thresher	M	-16.9552	10.9321		226	silky	F	-16.7992	13.4801
67	Thresher	F	-17.0357	10.8374		243	silky	F	-16.433	13.634
69	Thresher	F	-15.9947	11.4256		254	silky	M	-16.9888	11.8504
73	Thresher	F	-17.1993	11.1901		259	silky	M	-16.8577	12.9326
76	Thresher	M	-16.3159	14.268		154	silky	F	-16.8995	12.3419
79	Thresher	F	-17.0321	10.7217
82	Thresher	M	-16.1321	11.3184
84	Thresher	F	-16.8399	13.012
85	Thresher	M	-16.8978	10.1048
87	Thresher	F	-17.313	11.2334
88	Thresher	F	-16.81	11.5386
90	Thresher	M	-17.2671	12.0442
92	Thresher	F	-16.5976	12.4386
95	Thresher	M	-16.0871	14.9156
98	Thresher	M	-16.4713	11.8071
99	Thresher	M	-16.9101	11.2156
